# Supplementary material for: Determination of Selected Isoquinoline Alkaloids from Chelidonium majus, Mahonia aquifolium and Sanguinaria canadensis Extracts by Liquid Chromatography and Their In Vitro and In Vivo Cytotoxic Activity against Human Cancer Cells
Source: Int J Mol Sci. 2023 Mar 28;24(7):6360. doi: 10.3390/ijms24076360 (PMC10093986; doi:10.3390/ijms24076360)
Supplement: Supplementary file 1 [file ijms-24-06360-s001.zip]

Archive with 1 entries (1 files):
- ijms-2260827-supplementary.pdf
